# Supplementary material for: Generation of a BAC-based physical map of the melon genome
Source: BMC Genomics. 2010 May 28;11:339. doi: 10.1186/1471-2164-11-339 (PMC2894041; doi:10.1186/1471-2164-11-339)
Supplement: Additional file 1 — Table S1: List of genetic markers used in genetic map anchoring and physical map building. [file 1471-2164-11-339-S1.XLS]

## Sheet: Hoja1
Table S1: List of genetic markers used in genetic map anchoring and physical map
building.
LG	Marker	ESTa	Acc. No.b	Type	Published
I	MC216			RFLP	[45]
I	MC279			RFLP	[45]
I	AI_09-F07		AM716425	SNP-Snapshot	[20]
I	MC120			RFLP	[45]
I	MC265B	MC265		RFLP	[45]
I	MC133B	MC133		RFLP	[45]
I	MC022A	MC022		RFLP	[45]
I	MC210			RFLP	[45]
I	MC309			RFLP	[45]
I	P05.16	PSI_07-A04	AM721484	SNP-CAPS	[20]
I	CmPG4	FR14F9	DV633624	SNP-INDEL	[46]
I	EST1.16	P1.16		SNP-Snapshot	[20]
I	MC247			RFLP	[45]
I	PSI_12-D08		AM722532	SNP-CAPS	[20]
I	CmERS1	AB049128	AB049128	SNP-Snapshot	[46]
I	CmeIF4A-3	HS_15-F12	AM724572	SNP-Snapshot	[47]
I	EST6.9	PSI_27-C02	AM722905	SNP-Snapshot	[20]
I	MC294			RFLP	[45]
I	MC212			RFLP	[45]
I	EST5.27	P5.27		SNP-CAPS	[20]
II	MC130			RFLP	[45]
II	MC340			RFLP	[45]
II	MC206			RFLP	[45]
II	MC051			RFLP	[45]
II	CmEIL1	AB063191	AB063191	SNP-Snapshot	[46]
II	CmEIL3	FR13J11	DV633356	SNP-Snapshot	[46]
II	Cfd2			SNP-CAPS	Unpublished
II	MC313			RFLP	[45]
II	MC384			RFLP	[45]
II	52B5SP6	MRGH18	AJ251869	SNP-CAPS	[49]
II	CmXTH2	15d_18-A03	AM736657	SNP-Snapshot	[46]
II	MC071			RFLP	[45]
II	MC315			RFLP	[45]
II	MC318			RFLP	[45]
II	MC273			RFLP	[45]
II	MC269B	MC269		RFLP	[45]
II	MC332			RFLP	[45]
II	MC248			RFLP	[45]
II	MC376			RFLP	[45]
II	MC252			SNP-CAPS	[48]
III	MC127			RFLP	[45]
III	MC235			RFLP	[45]
III	MC209B	MC209		RFLP	[45]
III	MC148			RFLP	[45]
III	MC053			RFLP	[45]
III	CmEIL4	46d_19-G04	AM741269	SNP-CAPS	[46]
III	CmEXP2	FR13C9	DV633239	SNP-Snapshot	[46]
III	A_21-C11		AM728790	SNP-Snapshot	[20]
III	MC331B	MC331		RFLP	[45]
III	AI_33-H11		AM716252	SNP-CAPS	[20]
III	MC054			RFLP	[45]
III	MC296			SNP-CAPS	[20]
III	AI_17-B12		AM716300	SNP-CAPS	[20]
III	MC124			RFLP	[45]
III	MC298			RFLP	[45]
III	MC215			RFLP	[45]
III	MC032			RFLP	[45]
III	EST5.10	PS_08-G08	AM720054	SNP-Snapshot	[20]
III	CmACS5	SSH1N10	DV631608	SNP-CAPS	[46]
IV	A_31-E10		AM727424	SNP-CAPS	[20]
IV	PS_25-E09		AM718458	SNP-Snapshot	[20]
IV	CmXTH4	A_15-E06	AM729321	SNP-CAPS	[46]
IV	MC220			RFLP	[45]
IV	MC038			RFLP	[45]
IV	46d_11-A08		AM742112	SNP-SCAR	[20]
IV	MC344			RFLP	[45]
IV	MC211			RFLP	[45]
IV	CmeIF4A-2	PS_33-A09	AM718612	SNP-CAPS	[47]
IV	MC047			RFLP	[45]
IV	MC339B	MC339		RFLP	[45]
IV	MC275			RFLP	[45]
IV	MC284			RFLP	[45]
IV	MC261B	MC261		RFLP	[45]
IV	MC310			RFLP	[45]
IV	MC239			RFLP	[45]
IV	CI_35-H04		AM735319	SNP-CAPS	[20]
IV	CmnCBP	PS_18-G09	AM719341	SNP-CAPS	[47]
IV	MC099A	MC099		RFLP	[45]
IV	Cfd3			SNP-CAPS	Unpublished
IV	MC060			RFLP	[45]
IV	CmEthInd	PSI_36-G11	AM720840	SNP-Snapshot	[46]
V	MC007			RFLP	[45]
V	MC233			RFLP	[45]
V	MC088			RFLP	[45]
V	EST12.45	15d_17-G01	AM736972	SNP-SCAR	[20]
V	EST2.22	P2.22		SNP-CAPS	[20]
V	MC256			RFLP	[45]
V	CmeIF(iso)4E	15d_04-C12	AM738186	SNP-CAPS	[47]
V	MC261A	MC261		RFLP	[45]
V	CmETR1	CI_54-H09	AM733709	SNP-INDEL	[46]
V	MC223			RFLP	[45]
V	MC052B	MC052		RFLP	[45]
V	MC099B	MC099		RFLP	[45]
V	MRGH63	MRGH63	AF499727.1	RFLP	[45]
V	MC276			RFLP	[45]
V	Cfd5			SNP-CAPS	Unpublished
VI	MC069			RFLP	[45]
VI	MC268			RFLP	[45]
VI	MC226			RFLP	[45]
VI	MC065			RFLP	[45]
VI	MC339A	MC339		RFLP	[45]
VI	MC008			RFLP	[45]
VI	MC274			RFLP	[45]
VI	MC251			RFLP	[45]
VI	MC218			RFLP	[45]
VI	MC021			RFLP	[45]
VI	Cfd6			SNP-CAPS	Unpublished
VI	CI_56-B01		AM730439	SNP-CAPS	[20]
VI	CE261	FR14P22	DV633838	SNP-CAPS	[20]
VI	GCM303	-		SSR	[19]
VI	ce305	PS_19-B07	AM717293	SNP-CAPS	[20]
VI	ce216	AI_03-B03	AM714399	SNP-CAPS	[20]
VI	ECM81	PSI_41-H06	AM723624	EST-SSR	[19]
VI	TJ14			SNP-INDEL	[48]
VI	AI_05-H08		AM716325	SNP-Snapshot	[20]
VI	EST5.28	HS_05-B07	AM725333	SNP-CAPS	[20]
VI	CmERF3	SSH6B7	DV631911	SNP-Snapshot	[46]
VI	EST1.45	P1.45		SNP-INDEL	[20]
VI	HS_06-D02		AM724859	SNP-CAPS	[20]
VI	MC042			RFLP	[45]
VII	MC373			RFLP	[45]
VII	F072			SNP-CAPS	[20]
VII	AI_05-F11		AM716639	SNP-CAPS	[20]
VII	MC044			RFLP	[45]
VII	F271			SNP-sequencing	[20]
VII	EST6.69	P6.69		SNP-Snapshot	[20]
VII	HS_04-F11		AM724084	SNP-CAPS	[20]
VII	MC317			RFLP	[45]
VII	EST6.02	P6.02		SNP-Snapshot	[20]
VII	F149			SNP-sequencing	[20]
VII	CI_08-C08		AM731556	SNP-CAPS	[20]
VII	MC387			RFLP	[45]
VII	CmERF2	AB125976	AB125976	SNP-CAPS	[46]
VII	PS_19-E06		AM718392	SNP-CAPS	[20]
VII	EST5.15	P5.15		SNP-Snapshot	[20]
VII	AI_16-D09		AM714997	SNP-Snapshot	[20]
VII	MC125			RFLP	[45]
VII	MC249			RFLP	[45]
VIII	F080			SNP-sequencing	[20]
VIII	MC301			RFLP	[45]
VIII	MC068			RFLP	[45]
VIII	AI_02-A08		AM715798	SNP-Snapshot	[20]
VIII	MC281			RFLP	[45]
VIII	AI_21-G05		AM716342	SNP-CAPS	[20]
VIII	EST1.08	P1.08		SNP-Snapshot	[20]
VIII	MC356			RFLP	[45]
VIII	MC011			RFLP	[45]
VIII	MC316			RFLP	[45]
VIII	MC078			RFLP	[45]
VIII	MC352			RFLP	[45]
VIII	MC077			RFLP	[45]
VIII	MC269a			RFLP	[45]
VIII	Cfd9			SNP-sequencing	Unpublished
VIII	F013			SNP-CAPS	[20]
VIII	EST5.81	CI_58-C10	AM730773	SNP-Snapshot	[20]
VIII	MC208			RFLP	[45]
VIII	PSI_25-H03		AM723018	SNP-CAPS	[20]
VIII	MC138			RFLP	[45]
VIII	CmEXP1	46d_01-B10	AM740810	SNP-CAPS	[46]
IX	MC052A	MC052		RFLP	[45]
IX	MRGH21		AY582736	RFLP	[45]
IX	MC092			RFLP	[45]
IX	EST5.64	P5.64		SNP-CAPS	[20]
IX	MC013			RFLP	[45]
IX	EST6.81	PSI_12-C05	AM723092	SNP-Snapshot	[20]
IX	PSI_23-G11		AM722052	SNP-CAPS	[20]
IX	F036	PSI_25-B05	AM720808	SNP-sequencing	[20]
IX	Cfd10			SNP-CAPS	Unpublished
IX	31L3sp6	MRGH7	AY582142	SNP-CAPS	[49]
IX	MC203			RFLP	[45]
IX	MC102			RFLP	[45]
IX	MC031			RFLP	[45]
IX	PSI_21-D01		AM721468	SNP-CAPS	[20]
IX	MC079			RFLP	[45]
IX	CmERF1	AB125975	AB125975	SNP-CAPS	[46]
IX	CmPME3	FR12E16	DV632961	SNP-CAPS	[46]
IX	EST1.17	P1.17		SNP-CAPS	[20]
IX	MC348			RFLP	[45]
X	PS_40-E11		AM717793	SNP-CAPS	[20]
X	MC149			RFLP	[45]
X	PS_33-E12		AM719565	SNP-CAPS	[20]
X	EST1.10		AM714261	SNP-CAPS	[20]
X	MC039			RFLP	[45]
X	MC103A	MC103		RFLP	[45]
X	MC017			RFLP	[45]
X	CmXTH5	AI_20-E02	AM715612	SNP-CAPS	[46]
X	MC112			RFLP	[45]
X	MC225			RFLP	[45]
X	MC133A	MC133		RFLP	[45]
X	MC067			RFLP	[45]
X	MC136			RFLP	[45]
X	EST5.29	46d_21-E02	AM742939	SNP-Snapshot	[20]
X	CmEXP3	P11.25		SNP-Snapshot	[46]
X	MC022B	MC022		RFLP	[45]
XI	MC337			RFLP	[45]
XI	MC146			RFLP	[45]
XI	Cfd12			SNP-Snapshot	Unpublished
XI	MC326			RFLP	[45]
XI	MC264			SNP-indel	[45]
XI	MC331A	MC331		RFLP	[45]
XI	MC277			RFLP	[45]
XI	MC375			RFLP	[45]
XI	CmeIF4A-1	CI_36-D02	AM731697	SNP-CAPS	[47]
XI	MC020			RFLP	[45]
XI	MC231			RFLP	[45]
XI	PSI_41-B07		AM722162	SNP-CAPS	[20]
XI	EST6.79	P6.79		SNP-Snapshot	[20]
XI	MC040			RFLP	[45]
XI	MC016			RFLP	[45]
XI	PSI_35-H10		AM722218	SNP-CAPS	[20]
XI	A_08-D10		AM730326	SNP-CAPS	[20]
XI	15d_27-B02		AM736201	SNP-Snapshot	[20]
XI	MC265A			RFLP	[45]
XI	AI_13-G03		AM714514	SNP-indel	[20]
XI	EST2.75	P2.75		SNP-Snapshot	[20]
XII	MC097			RFLP	[45]
XII	MC123			RFLP	[45]
XII	MC132			RFLP	[45]
XII	PSI_22-B02		AM720380	SNP-CAPS	[20]
XII	MC330			RFLP	[45]
XII	FR15D10		DV633911	SNP-SCAR	[20]
XII	CM2.76	CI_57-E03	AM731752	SNP-CAPS	[20]
XII	MC209A			RFLP	[45]
XII	MC286			RFLP	[45]
XII	EST2.03	P2.03		SNP-Snapshot	[20]
a	Same as the marker name except when indicated
b	The sequence of markers without accesion number can be found in http://www.icugi.org
