# Supplementary material for: Generation of a BAC-based physical map of the melon genome
Source: BMC Genomics. 2010 May 28;11:339. doi: 10.1186/1471-2164-11-339 (PMC2894041; doi:10.1186/1471-2164-11-339)
Supplement: Additional file 2 — Table S2: List of FPC contigs and singletons linked to genetic markers. [file 1471-2164-11-339-S2.XLS]

## Sheet: Contig list
Table S2: List of FPC contigs and singletons linked to genetic markers.
	Estimated	Clone number	Anchored markers	Marker name		Position (cM)	Clone number	Anchor map-
Contig	length				Chromosome		in	Physical map
	(kb)						PCR contigsa	coincidenceb
ctg1	299.7	11	1	MC127	ChrIII	0.00	11	6
ctg2	599.4	34	1	MC130	ChrII	_c	10	7
ctg3	237.6	10	1	MC216	ChrI	0.00	12	7
ctg4	332.1	9	1	MRGH21	ChrIX	0.00	12	8
ctg5	430.65	17	1	MC340	ChrII	0.00	6	4
ctg6	315.9	22	2	EST5.64	ChrIX	13.00	8	7
				MC092		13.00	10	8
ctg7	143.1	7	2	PS_25-E09	ChrIV	14.00	7	6
				A_31-E10		14.00	6	5
ctg8	137.7	3	1	CmXTH4	ChrIV	14.00	2	2
ctg9	382.05	18	1	AI_09-F07	ChrI	18.00	4	2
ctg10	679.05	22	1	AI_09-F07	ChrI	18.00	4	1
ctg11	180.9	5	1	MC279	ChrI	18.00	4	2
ctg12	236.25	3	1	MC279	ChrI	18.00	4	1
ctg13	214.65	13	1	A_21-C11	ChrIII	20.00	5	5
ctg14	533.25	47	1	CmEXP2	ChrIII	20.00	7	5
ctg15	255.15	6	1	CmEIL4	ChrIII	20.00	1	1
ctg16	152.55	4	1	AI_33-H11	ChrIII	24.00	1	1
ctg17	168.75	6	1	MC054	ChrIII	24.00	3	2
ctg18	297	12	1	MC013	ChrIX	_c	6	2
ctg559	366	13	1	MC013	ChrIX	_c	6	1
ctg19	220.05	6	1	MC148	ChrIII	_c	9	6
ctg20	303.75	7	1	MC206	ChrII	_c	9	5
ctg21	218.7	12	1	MC038	ChrIV	_c	10	7
ctg22	388.8	11	1	MC038	ChrIV	_c	10	1
ctg23	252.45	6	1	MC038	ChrIV	_c	10	1
ctg24	176.85	5	1	MC051	ChrII	32.00	6	3
ctg25	491	22	2	MC051	ChrII	32.00	6	1
			1	CmEIL1		32.00	5	1
ctg26	353.7	14	2	PSI_23-G11	ChrIX	35.00	4	4
				F036		35.00	1	1
ctg27	884.25	35	1	Cfd10	ChrIX	35.00	5	2
ctg28	611.55	23	1	31L3sp6	ChrIX	35.00	2	2
ctg29	483.3	19	1	MC313	ChrII	_c	5	4
ctg30	255.15	12	1	CmEIL3	ChrII	38.00	5	2
ctg31	238.95	11	1	Cfd2	ChrII	38.00	4	4
ctg32	247.05	10	1	MC053	ChrIII	_c	4	3
ctg33	184.95	2	1	MC047	ChrIV	_c	2	2
ctg34	422.55	21	1	MC384	ChrII	_c	2	1
ctg35	234.9	5	1	52B5sp6	ChrII	46.00	3	2
ctg36	634.5	29	1	CmXTH2	ChrII	46.00	6	4
ctg37	595.35	29	1	MC315	ChrII	_c	9	9
ctg38	162	4	1	MC120	ChrI	_c	5	3
ctg39	184.95	4	1	MC120	ChrI	_c	5	2
ctg40	247.05	7	1	MC273	ChrII	52.00	4	1
ctg41	276.75	11	1	MC133	ChrI/Xd	_c	2	1
Cm19_G01e	107	1	1	MC133	ChrI/Xd	_c	2	1
			1	EST5.29	ChrX	54.00	3	1
ctg42	604.8	28	1	MC079	ChrIX	_c	2	1
Cm45_E11e	113.4	1	1	MC079	ChrIX	_c	2	1
ctg43	221.4	7	1	EST1.16	ChrI	63.00	3	3
ctg44	388.8	21	1	MC387	ChrVII	_c	10	7
ctg45	535.95	18	1	CmPG4	ChrI	63.00	8	6
ctg46	283.5	10	1	P05.16	ChrI	63.00	8	6
ctg47	414.45	17	1	MC022	ChrI/X	_c	6	3
ctg48	421.2	18	1	PSI_21-D01	ChrIX	64.00	3	1
ctg49	318.6	10	1	AI_17-B12	ChrIII	65.00	5	5
ctg50	233.55	6	1	MC318	ChrII	_c	5	2
ctg1127	171	2	1	MC318	ChrII	_c	5	2
ctg51	398.25	10	1	MC275	ChrIV	_c	2	2
ctg52	332.1	6	1	MC344	ChrIV	70.00	3	1
ctg53	310.5	13	1	MC210	ChrI	_c	6	2
ctg54	260.55	7	1	MC210	ChrI	_c	6	1
ctg55	267.3	13	1	MC215	ChrIII	75.00	5	4
ctg56	284.85	9	1	MC247	ChrI	_c	6	5
ctg57	203.85	8	1	MC310	ChrIV	_c	2	1
ctg58	237.6	2	1	MC239	ChrIV	_c	1	1
ctg59	121.5	3	1	CmelF4A-2	ChrIV	81.00	3	3
ctg60	238.95	8	1	MC298	ChrIII	_c	4	2
ctg61	218.7	11	1	CmnCBP	ChrIV	90.00	4	1
ctg182	459	43	1	CmnCBP	ChrIV	90.00	4	1
ctg62	265.95	9	1	MC032	ChrIII	_c	1	1
ctg63	234.9	10	1	MC348	ChrIX	_c	6	3
ctg64	263.25	2	1	MC252	ChrII	95.00	2	2
ctg65	175.5	3	1	CmERF1	ChrIX	97.00	3	3
ctg66	189	5	1	CmPME3	ChrIX	97.00	1	1
ctg67	491.4	18	1	EST1.17	ChrIX	100.00	6	6
ctg68	279.45	15	1	Cfd3	ChrIV	104.00	1	1
ctg69	245.7	12	1	EST6.9	ChrI	110.00	4	4
ctg70	387.45	22	1	MC060	ChrIV	123.00	8	1
ctg600	333	13	1	MC060	ChrIV	123.00	8	1
Cm52_D21e	51	1	1	MC060	ChrIV	123.00	8	1
ctg71	476.55	17	1	EST5.27	ChrI	137.00	3	3
ctg72	317.25	11	1	MC212	ChrI	137.00	8	7
ctg75	172.8	7	1	MC099	ChrIV/Vd		4	4
ctg76	486	25	1	MC265	ChrI/XId		3	1
ctg77	243	9	1	MC261	ChrIV/Vd		11	5
ctg693	156.6	6	1	MC261	ChrIV/Vd		11	4
ctg78	122.85	2	1	CmERS1	ChrI	104.00	1	1
ctg79	310.5	10	1	F072	ChrVII	5.00	1	1
ctg80	236.25	9	1	MC373	ChrVII	5.00	5	4
ctg81	440.1	15	1	MC068	ChrVIII	16.00	6	4
ctg82	337.5	8	1	MC088	ChrV	_c	4	3
ctg83	183.6	7	1	MC233	ChrV	20.00	3	2
ctg84	784.35	149	1	MC276	ChrV	_c	2	1
ctg85	454.95	15	1	MC065	ChrVI	_c	2	1
ctg86	344.25	11	1	AI_02-A08	ChrVIII	35.00	4	2
ctg87	198.45	6	1	EST6.69	ChrVII	39.00	7	4
ctg88	179.55	11	1	MC044	ChrVII	39.00	10	8
ctg89	334.8	8	1	F271	ChrVII	39.00	8	6
ctg90	279.45	10	1	F271	ChrVII	39.00	8	1
ctg91	367.2	8	2	MC281	ChrVIII	_c	5	2
				EST1.08		41.00	3	3
ctg92	164.7	5	1	MC008	ChrVI	41.00	12	1
ctg93	148.5	3	1	MC008	ChrVI	41.00	12	2
ctg596	252	13	1	MC008	ChrVI	41.00	12	1
ctg1216	163	4	1	MC008	ChrVI	41.00	12	4
ctg94	382.05	12	1	HS_04-F11	ChrVII	47.00	3	3
ctg95	157.95	3	1	EST6.02	ChrVII	48.00	5	3
ctg96	329.4	12	1	ce305	ChrVI	50.00	7	3
ctg803	262	8	1	ce305	ChrVI	50.00	7	1
ctg97	199.8	2	1	CI_56-B01	ChrVI	50.00	1	1
ctg98	673.65	37	1	MC021	ChrVI	50.00	10	9
ctg99	379.35	12	1	Cfd6	ChrVI	50.00	1	1
ctg100	247.05	2	1	GCM303	ChrVI	50.00	2	1
ctg101	529.2	16	1	MC011	ChrVIII	54.00	2	2
ctg102	189	3	1	MC078	ChrVIII	54.00	1	1
ctg103	202.5	13	1	MC356	ChrVIII	54.00	11	9
ctg104	217.35	11	1	MC223	ChrV	_c	10	9
ctg105	217.35	8	1	MC274	ChrVI	_c	11	6
ctg106	603.45	29	1	MC251	ChrVI	_c	3	1
ctg107	364.5	14	1	MC251	ChrVI	_c	3	2
ctg108	588.6	30	1	MC218	ChrVI	_c	1	1
ctg109	303.75	17	1	EST5.81	ChrVIII	68.00	4	1
ctg1099	635	25	1	EST5.81	ChrVIII	68.00	4	1
ctg110	176.85	7	1	MC208	ChrVIII	68.00	4	1
ctg152	171	5	1	MC208	ChrVIII	68.00	4	1
ctg111	337.5	16	1	Cfd9	ChrVIII	68.00	5	5
ctg112	162	2	1	AI_05-H08	ChrVI	70.00	4	2
ctg679	309	12	1	AI_05-H08	ChrVI	70.00	4	1
ctg113	221.4	7	1	CmETR1	ChrV	72.00	1	1
ctg114	190.35	5	1	CmERF2	ChrVII	76.00	6	4
ctg115	271.35	9	1	MRGH63	ChrV	93.00	22	3
ctg116	218.7	8	1	MRGH63	ChrV	93.00	22	6
ctg117	178.2	3	1	MRGH63	ChrV	93.00	22	3
ctg118	422.55	15	3	EST5.15	ChrVII	99.00	5	4
				AI_16-D09		99.00	5	3
				PS_19-E06		99.00	2	1
ctg119	330.75	17	1	MC125	ChrVII	_c	4	3
ctg120	307.8	12	1	CmEXP1	ChrVIII	102.00	2	1
ctg901	279	5	1	CmEXP1	ChrVIII	102.00	2	1
ctg121	144.45	6	1	MC042	ChrVI	105.00	3	1
ctg122	232.2	6	1	MC132	ChrXII	0.00	4	2
ctg123	148.5	2	1	MC097	ChrXII	_c	5	2
ctg124	318.6	15	1	PS_40-E11	ChrX	0.00	6	5
ctg125	267.3	9	1	PSI_22-B02	ChrXII	0.00	6	5
ctg126	255.15	5	1	EST1.10	ChrX	5.00	4	4
ctg127	213.3	7	1	MC149	ChrX	5.00	5	4
ctg847	323	13	1	MC149	ChrX	5.00	5	1
ctg128	712.8	30	2	MC103	ChrX	_c	5	5
				MC039		_c	10	6
ctg129	186.3	7	1	Cfd12	ChrXI	8.00	14	5
ctg153	459	22	1	Cfd12	ChrXI	8.00	14	1
ctg254	289	16	1	Cfd12	ChrXI	8.00	14	1
ctg130	433.35	14	1	MC337	ChrXI	_c	6	5
ctg131	625.05	31	1	MC326	ChrXI	_c	5	4
ctg132	178.2	6	1	MC017	ChrX	17.00	5	4
ctg133	550.8	36	1	MC225	ChrX	_c	1	1
ctg134	382.05	11	1	CmXTH5	ChrX	33.00	4	4
ctg135	797.85	44	1	CmelF4A-1	ChrXI	34.00	8	6
ctg136	622.35	25	1	CmelF4A-1	ChrXI	34.00	8	2
ctg137	346.95	12	1	MC277	ChrXI	_c	6	4
ctg138	137.7	6	1	MC231	ChrXI	42.00	4	3
ctg139	186.3	2	1	PSI_41-B07	ChrXI	42.00	1	1
ctg140	267.3	7	3	MC209	ChIII/XIId	_c	8	6
				CM2.76	ChrXII	49.00	8	7
				MC286	ChrXII	49.00	6	6
ctg141	560.25	13	1	CmEXP3	ChrX	54.00	6	4
ctg209	286	16	1	CmEXP3	ChrX	54.00	6	1
ctg142	122.85	3	1	EST6.79	ChrXI	66.00	2	1
ctg143	508.95	19	1	MC040	ChrXI	69.00	8	7
ctg144	174.15	3	1	A_08-D10	ChrXI	93.00	2	2
ctg145	260.55	13	1	EST2.75	ChrXI	98.00	3	2
ctg147	515.7	23	2	MC052	ChrV/IXd		3	2
				CmEthInd	ChrIV	127.00	5	3
Cm49_P08e	32	1	1	CmEthInd	ChrIV	127.00	5	1
ctg148	1410.75	185	2	MC016	ChrXI	_c	4	1
				MC331	ChrIII/XId		2	1
ctg149	514.35	19	2	MC301	ChrVIII	6.00	10	7
				MC268	ChrVI	_c	8	6
ctg150	232.2	8	2	MC007	ChrV	_c	6	4
				MC069	ChrVI	12.00	2	2
ctg251	696.6	46	1	MC339	ChrIV/VId		14	11
ctg405	346.95	22	1	F013	ChrVIII	68.00	5	2
Cm18_B06e	22.95	1	1	F013	ChrVIII	68.00	5	1
ctg854	260.55	10	1	MC375	ChrXI	31.00	3	2
ctg866	257.85	5	1	MC269	ChrII/VIIId		3	2
ctg898	295.65	8	2	MC317	ChrVII	_c	3	2
				PSI_12-D08	ChrI	78.00	3	3
ctg954	346.95	15	1	F149	ChrVII	51.00	4	2
ctg1219	214.65	5	1	CmACS5	ChrIII	91.00	3	2
ctg1240	94.5	4	1	MC123	ChrXII	_c	3	1
Cm54_E11e	62.1	1	1	MC294	ChrI	137.00	4	1
Cm52_H08e	109	1	1	MC294	ChrI	137.00	4	1
Cm13_C12e	147	1	1	MC332	ChrII	81.00	9	1
Cm15_J15e	113	1	1	MC332	ChrII	81.00	9	1
Cm12_F02e	110.7	1	1	EST2.22	ChrV	62.00	4	1
Cm26_L12e	98.55	1	1	ce216	ChrVI	50.00	4	1
Cm33_F17e	160.65	1	1	ECM81	ChrVI	50.00	1	1
Cm22_K19e	112.05	1	1	F080	ChrVIII	3.00	1	1
Cm33_H17e	136.35	1	1	MC316	ChrVIII	_c	1	1
Cm31_B01e	70.2	1	1	MC112	ChrX	54.00	1	1
Cm46_F19e	58.05	1	1	MC067	ChrX	54.00	4	1
Cm27_L01e	156.6	1	1	MC020	ChrXI	_c	1	1
Cm21_P07e	184.95	1	1	MC330	ChrXII	29.00	4	1
aNumber of clones in contigs build by PCR-screening of the C. melo BAC library
bNumber of clones in PCR-built contigs present also in FPC contigs
cMarkers placed in an approximate position from Oliver et al. [45]
dMarkers mapping two different loci
eSingleton
